# Supplementary material for: Analysis of Nasal Foreign Bodies in South Korea: Over 10-Year Experience
Source: Diagnostics (Basel). 2022 Jul 28;12(8):1810. doi: 10.3390/diagnostics12081810 (PMC9406659; doi:10.3390/diagnostics12081810)
Supplement: Supplementary file 1 [file diagnostics-12-01810-s001.zip]

Archive with 1 entries (1 files):
- diagnostics-1827942-supplementary.pdf
